# Supplementary material for: Live imaging of the co-translational recruitment of XBP1 mRNA to the ER and its processing by diffuse, non-polarized IRE1α
Source: eLife. 2022 Jun 22;11:e75580. doi: 10.7554/eLife.75580 (PMC9217131; doi:10.7554/eLife.75580)
Supplement: Figure 1—source data 1. [file elife-75580-fig1-data1.zip]

Archive with 20 entries (19 files):
- Figure 1-source data 1.tif
- __MACOSX/._Figure 1-source data 1.tif
- Figure 1-source data 2.png
- __MACOSX/._Figure 1-source data 2.png
- Figure 1-source data-raw images/
- __MACOSX/._Figure 1-source data-raw images
- Figure 1-source data-raw images/0008099_01_TH.jpg
- __MACOSX/Figure 1-source data-raw images/._0008099_01_TH.jpg
- Figure 1-source data-raw images/0008099_01_700.TIF
- __MACOSX/Figure 1-source data-raw images/._0008099_01_700.TIF
- Figure 1-source data-raw images/0008099_01_acq.txt
- __MACOSX/Figure 1-source data-raw images/._0008099_01_acq.txt
- Figure 1-source data-raw images/0008099_01_Chemi.TIF
- __MACOSX/Figure 1-source data-raw images/._0008099_01_Chemi.TIF
- Figure 1-source data-raw images/0008099_01_lane.txt
- __MACOSX/Figure 1-source data-raw images/._0008099_01_lane.txt
- Figure 1-source data-raw images/0008099_01_west.txt
- __MACOSX/Figure 1-source data-raw images/._0008099_01_west.txt
- Figure1-source data 2.scn
- __MACOSX/._Figure1-source data 2.scn
