# Supplementary material for: Live imaging of the co-translational recruitment of XBP1 mRNA to the ER and its processing by diffuse, non-polarized IRE1α
Source: eLife. 2022 Jun 22;11:e75580. doi: 10.7554/eLife.75580 (PMC9217131; doi:10.7554/eLife.75580)
Supplement: Figure 1—source data 1. [file elife-75580-fig1-data1.zip › Figure 1-source data-raw images/0008099_01_acq.txt]

#Properties Updated
#Wed Feb 26 12:56:15 CET 2020
MouseStrain=
Y=0.0
BackgroundSegments=All
X=0.0
CropCenterPt=519, 439
FileVersion=ACQ VERSION 2.0
Barcode=
AnimalId=
Treatment=
FlipImage=
OrganizationName=
CropDimension=1018, 858
IntegrationTimes=02\:00  00\:30
ConcentrationColumn=Signal
TimeStamp=2020, 1, 26, 12, 49, 44, 274
InstrumentModel=Odyssey Fc
AcqResolution=125um
BackgroundMethod=Median
ImageModifications=
CropAnnotationColor=BlueYellow
700_ChannelSettings=500, 2000, 11777, 0, 0, 0, 0
ExRunID=
Archived=false
InstrumentName=OFC-0123
InstrumentVersion=1.0.14
Experiment=
Orientation=
LastUsedTextId=0
ImageName=T2005 XBP1 Santa Cruz
Height=0.0
AnalysisType=Western
AcquireTimeZoneId=Europe/Paris
ProjInfo=
ImageId=0008099_01
InjectTime=
UserInfo=
FocusPosition=0
CustomField2=
CustomField1=
CustomField0=
Agent=
FileType=LI-COR Image Studio Acquisition File
InterpolationMethod=Linear
CellLine=
ChannelFileNames=0008099_01_Chemi.TIF, 0008099_01_700.TIF
Width=0.0
TimePoint=1900, 0, 1, 0, 0, 0, 0
ChannelNames=Chemi, 700
NormalizationChannel=
ChannelPreviews=false, false
Chemi_ChannelSettings=500, 93, 6573, 0, 0, 0, 0
BackgroundWidth=3
LastUsedShapeId=8
ProjectName=
Remarks=Roberto 4.08
