# Supplementary material for: Live imaging of the co-translational recruitment of XBP1 mRNA to the ER and its processing by diffuse, non-polarized IRE1α
Source: eLife. 2022 Jun 22;11:e75580. doi: 10.7554/eLife.75580 (PMC9217131; doi:10.7554/eLife.75580)
Supplement: Figure 1—source data 1. [file elife-75580-fig1-data1.zip › Figure 1-source data-raw images/0008099_01_lane.txt]

Header	LI-COR Imager file
Version	1.0.0
Warning	WARNING! This file format is required for LI-COR Applications. DO NOT MODIFY DATA!
Type	_lane
Working Folder	D:\Usuarios\Odyssey_HTG\Images\
Acq. Image Id	0008099_01
App Name	Image Studio
..	 
Tag Type	Id	Name	Marker Lane	Selected	Channel Count	PT.X1	PT.Y1	PT.X2	PT.Y2	Editable Name
Wrapper	1	L01	false	false	2	1012	820	1012	840	L01
Wrapper	2	L02	false	false	2	1013	820	1013	840	L02
Wrapper	3	L03	false	false	2	1015	820	1015	840	L03
Wrapper	4	L04	false	false	2	1017	820	1017	840	L04
Wrapper	5	L05	false	false	2	1018	820	1018	840	L05
Wrapper	6	L06	false	false	2	960	820	1020	840	L06
Wrapper	7	L07	false	false	2	1022	820	1022	840	L07
Wrapper	8	L08	false	false	2	1023	820	1023	840	L08
Tag Type	Id	Name	Widths Count	Width
Width	1	L01	2	0	0	 
Width	2	L02	2	0	0	 
Width	3	L03	2	0	0	 
Width	4	L04	2	0	0	 
Width	5	L05	2	0	0	 
Width	6	L06	2	0	0	 
Width	7	L07	2	0	0	 
Width	8	L08	2	0	0	 
Tag Type	Id	Name	Channel	Sample	Primary	Secondary	Tertiary	Normalization Factor
Lane	1	L01	Chemi					NaN
Lane	1	L01	700					NaN
Lane	2	L02	Chemi					NaN
Lane	2	L02	700					NaN
Lane	3	L03	Chemi					NaN
Lane	3	L03	700					NaN
Lane	4	L04	Chemi					NaN
Lane	4	L04	700					NaN
Lane	5	L05	Chemi					NaN
Lane	5	L05	700					NaN
Lane	6	L06	Chemi					NaN
Lane	6	L06	700					NaN
Lane	7	L07	Chemi					NaN
Lane	7	L07	700					NaN
Lane	8	L08	Chemi					NaN
Lane	8	L08	700					NaN
Tag Type	Id	Name	Channel	Customs Count	Custom
Custom	1	L01	Chemi	2			 
Custom	1	L01	700	2			 
Custom	2	L02	Chemi	2			 
Custom	2	L02	700	2			 
Custom	3	L03	Chemi	2			 
Custom	3	L03	700	2			 
Custom	4	L04	Chemi	2			 
Custom	4	L04	700	2			 
Custom	5	L05	Chemi	2			 
Custom	5	L05	700	2			 
Custom	6	L06	Chemi	2			 
Custom	6	L06	700	2			 
Custom	7	L07	Chemi	2			 
Custom	7	L07	700	2			 
Custom	8	L08	Chemi	2			 
Custom	8	L08	700	2			 
Tag Type	Id	Font Name	Font Style	Font Size	R Value	G Value	B Value	Text Type	Arrow Len	ChanName	Color Name
Text Font	1	Dialog	0	14	255	255	255	500	5		BlueYellow
Text Font	2	Dialog	0	14	255	255	255	500	5		BlueYellow
Text Font	3	Dialog	0	14	255	255	255	500	5		BlueYellow
Text Font	4	Dialog	0	14	255	255	255	500	5		BlueYellow
Text Font	5	Dialog	0	14	255	255	255	500	5		BlueYellow
Text Font	6	Dialog	0	14	255	255	255	500	5		BlueYellow
Text Font	7	Dialog	0	14	255	255	255	500	5		BlueYellow
Text Font	8	Dialog	0	14	255	255	255	500	5		BlueYellow
