# Supplementary material for: Live imaging of the co-translational recruitment of XBP1 mRNA to the ER and its processing by diffuse, non-polarized IRE1α
Source: eLife. 2022 Jun 22;11:e75580. doi: 10.7554/eLife.75580 (PMC9217131; doi:10.7554/eLife.75580)
Supplement: Figure 1—figure supplement 1—source data 1. [file elife-75580-fig1-figsupp1-data1.zip]

Archive with 28 entries (28 files):
- Figure 1- figure supplement 1- source data 1 w labels.jpg
- __MACOSX/._Figure 1- figure supplement 1- source data 1 w labels.jpg
- Figure 1- figure supplement 1- source data 1.raw16.tif
- __MACOSX/._Figure 1- figure supplement 1- source data 1.raw16.tif
- Figure 1- figure supplement 1- source data 2 w labels.jpg
- __MACOSX/._Figure 1- figure supplement 1- source data 2 w labels.jpg
- Figure 1- figure supplement 1- source data 2.raw16.tif
- __MACOSX/._Figure 1- figure supplement 1- source data 2.raw16.tif
- Figure 1- figure supplement 1- source data 3 w labels.jpg
- __MACOSX/._Figure 1- figure supplement 1- source data 3 w labels.jpg
- Figure 1- figure supplement 1- source data 3.raw16.tif
- __MACOSX/._Figure 1- figure supplement 1- source data 3.raw16.tif
- Figure 1- figure supplement 1- source data 4  w labels.jpg
- __MACOSX/._Figure 1- figure supplement 1- source data 4  w labels.jpg
- Figure 1- figure supplement 1- source data 4.scn
- __MACOSX/._Figure 1- figure supplement 1- source data 4.scn
- Figure 1- figure supplement 1- source data 5  w labels.jpg
- __MACOSX/._Figure 1- figure supplement 1- source data 5  w labels.jpg
- Figure 1- figure supplement 1- source data 5.raw16.tif
- __MACOSX/._Figure 1- figure supplement 1- source data 5.raw16.tif
- Figure 1- figure supplement 1- source data 6  w labels.jpg
- __MACOSX/._Figure 1- figure supplement 1- source data 6  w labels.jpg
- Figure 1- figure supplement 1- source data 6.tif
- __MACOSX/._Figure 1- figure supplement 1- source data 6.tif
- Figure 1- figure supplement 1- source data 7  w labels.jpg
- __MACOSX/._Figure 1- figure supplement 1- source data 7  w labels.jpg
- Figure 1- figure supplement 1- source data 7.scn
- __MACOSX/._Figure 1- figure supplement 1- source data 7.scn
