# Supplementary material for: Live imaging of the co-translational recruitment of XBP1 mRNA to the ER and its processing by diffuse, non-polarized IRE1α
Source: eLife. 2022 Jun 22;11:e75580. doi: 10.7554/eLife.75580 (PMC9217131; doi:10.7554/eLife.75580)
Supplement: Figure 1—figure supplement 2—source data 1. [file elife-75580-fig1-figsupp2-data1.zip]

Archive with 8 entries (8 files):
- Figure 1-figure supplement 2 -source data 1.png
- __MACOSX/._Figure 1-figure supplement 2 -source data 1.png
- Figure 1-figure supplement 2 -source data 1.tif
- __MACOSX/._Figure 1-figure supplement 2 -source data 1.tif
- Figure 1-figure supplement 2 -source data 2.png
- __MACOSX/._Figure 1-figure supplement 2 -source data 2.png
- Figure 1-figure supplement 2 -source data 2.tif
- __MACOSX/._Figure 1-figure supplement 2 -source data 2.tif
