# Supplementary material for: Live imaging of the co-translational recruitment of XBP1 mRNA to the ER and its processing by diffuse, non-polarized IRE1α
Source: eLife. 2022 Jun 22;11:e75580. doi: 10.7554/eLife.75580 (PMC9217131; doi:10.7554/eLife.75580)
Supplement: Figure 3—figure supplement 1—source data 1. [file elife-75580-fig3-figsupp1-data1.zip › Figure 3-figure supplement 1-source data 1/0007979_01_west.txt]

#Properties Updated
#Thu Feb 20 11:28:50 CET 2020
CombDefLaneWidth=0.0
CombDefName=Single Marker Single Lane
ImageID=0007979_01
ShowLaneLines=true
MarkerUnit=
FileType=LI-COR EASF Western File
CombDefLaneNumber=0
CombDefMarkerNumber=0
BackgroundWidth=3
ShowFeatures=true
WesternAnnotationColor=BlueYellow
NumberOfLanes=8
BandSensitivity=0, 0
FileVersion=WESTERN VERSION 1.0
ShowTiltHandle=false
MarkerName=None Used
MarkerChannels=
LaneWidth=0, 0
ShowWesternBoundary=true
CombDefLaneSpacing=0.0
BackgrnMethod=Lane Background
CombDefEmpyLanesNumber=0
BackgroundSegments=Top/Bottom
ShowMarkerHandle=false
Boundary=1011, 820, 1024, 820, 1024, 840, 1011, 840
LaneAngle=0.0
ShowFeatureLabels=true
NumberOfMarkers=0
