# Supplementary material for: Live imaging of the co-translational recruitment of XBP1 mRNA to the ER and its processing by diffuse, non-polarized IRE1α
Source: eLife. 2022 Jun 22;11:e75580. doi: 10.7554/eLife.75580 (PMC9217131; doi:10.7554/eLife.75580)
Supplement: Figure 3—figure supplement 1—source data 1. [file elife-75580-fig3-figsupp1-data1.zip › Figure 3-figure supplement 1-source data 1/0007979_01_acq.txt]

#Properties Updated
#Thu Feb 20 11:28:50 CET 2020
MouseStrain=
Y=0.0
X=0.0
BackgroundSegments=All
CropCenterPt=519, 439
FileVersion=ACQ VERSION 2.0
Barcode=
AnimalId=
FlipImage=
Treatment=
OrganizationName=
CropDimension=1018, 858
IntegrationTimes=02\:00  00\:30
ConcentrationColumn=Signal
TimeStamp=2020, 1, 20, 11, 18, 47, 822
InstrumentModel=Odyssey Fc
AcqResolution=125um
ImageModifications=
BackgroundMethod=Median
CropAnnotationColor=BlueYellow
ExRunID=
700_ChannelSettings=500, 1526, 11729, 0, 0, 0, 0
Archived=false
InstrumentName=OFC-0123
InstrumentVersion=1.0.14
Experiment=
Orientation=
LastUsedTextId=0
Height=0.0
ImageName=T2002 Rep4 XBP1 SC
AnalysisType=Western
AcquireTimeZoneId=Europe/Paris
ProjInfo=
ImageId=0007979_01
InjectTime=
UserInfo=
FocusPosition=0
CustomField2=
CustomField1=
CustomField0=
Agent=
FileType=LI-COR Image Studio Acquisition File
InterpolationMethod=Linear
ChannelFileNames=0007979_01_Chemi.TIF, 0007979_01_700.TIF
CellLine=
Width=0.0
TimePoint=1900, 0, 1, 0, 0, 0, 0
ChannelNames=Chemi, 700
NormalizationChannel=
ChannelPreviews=false, false
BackgroundWidth=3
Chemi_ChannelSettings=500, 2000, 6477, 0, 0, 0, 0
ProjectName=
LastUsedShapeId=8
Remarks=Roberto 4.08
